# Supplementary material for: Combining gene prediction methods to improve metagenomic gene annotation
Source: BMC Bioinformatics. 2011 Jan 13;12:20. doi: 10.1186/1471-2105-12-20 (PMC3042383; doi:10.1186/1471-2105-12-20)
Supplement: Additional file 10 — Prediction Accuracy and Annotation Error table. This le contains the tables used to construct Figure 4 and the full prediction accuracy graph and full annotation error graph found in the Appendix. [file 1471-2105-12-20-S10.XLSX]

## Sheet: Sheet1
Prediction Accuracy vs. Method vs. Read Length
	100	200	300	400	500	600	700
GM	50.625	75.925	84.3	86.775	89.25	89.25	89.175
MGA	55.2	81.95	83.05	82.95	83.6	83.6	83.6
Orph	59.65	70.025	74.65	86.2	88.875	88.875	90.7
Consensus	55.35	80.475	85.55	87.825	88.65	88.65	89.225
GM|MGA	57.575	83.9	83.175	83.2	83.475	83.475	83.175
GM|Orph	63.075	79.8	84.25	86.975	87.25	87.25	87.675
MGA|Orph	64.6	83.275	81.925	83.35	83.125	83.125	83.375
GM|MGA|Orph	64.95	83.25	81.9	82.85	82.6	82.6	82.5
GM&MGA	48.25	73.975	84.175	86.525	89.375	89.375	89.6
GM&Orph	47.2	66.15	74.7	86	90.875	90.875	92.2
MGA&Orph	50.25	68.7	75.775	85.8	89.35	89.35	90.925
GM&MGA&Orph	31.6	52.425	62.7	73.925	79.7	79.7	80.075
Prediction Accuracy vs. Method vs. Fragment Type
	TypeA	TypeB	TypeC	TypeD
GM	78	91.2	80.9	68.3
MGA	88	95.8	87.6	43.9
Orph	82.3	89.4	79.4	61.7
Consensus	84.1	93.7	85.2	61.8
GM|MGA	89.8	97.5	90.4	40.3
GM|Orph	89.1	95.4	89.5	52
MGA|Orph	93.7	98.3	93.8	35
GM|MGA|Orph	94.3	98.7	94.3	32.7
GM&MGA	76.2	94.2	78.1	71.9
GM&Orph	71.1	85.2	70.9	78
MGA&Orph	76.6	93.4	73.2	70.7
GM&MGA&Orph	69.9	91.1	68.4	32.7
Annotation Error vs. Method vs. Read Length
	100	200	300	400	500	600	700
GM	57.9727	19.8457	8.11534	6.45357	6.69145	4.69292	7.85757
MGA	61.3645	24.2883	10.6341	5.80108	8.76998	5.1428	8.83781
Orph	61.4167	22.8357	12.2663	6.95403	4.65369	4.6262	7.47879
Consensus	54.69	19.3256	6.2517	3.83352	3.27985	3.94733	6.29265
GM|MGA	59.7664	20.8925	10.7613	12.9827	12.1563	9.20644	10.3692
GM|Orph	61.3797	36.914	11.7467	13.8255	10.7074	8.02504	8.70187
MGA|Orph	60.4353	24.8489	11.9296	11.0632	8.71566	9.13397	9.53613
GM|MGA|Orph	60.6145	34.3984	14.392	16.8694	14.2105	10.9111	12.0105
GM&MGA	59.5275	19.6025	6.38695	3.3252	4.04613	2.69541	2.83445
GM&Orph	61.3151	24.4109	6.04575	2.42045	3.43713	1.74304	2.2688
MGA&Orph	61.4	22.0924	6.71081	4.38308	3.2515	2.87688	2.8615
GM&MGA&Orph	60.9429	20.4222	5.96177	2.23845	3.21627	1.51046	1.98929
