# Supplementary material for: Combining gene prediction methods to improve metagenomic gene annotation
Source: BMC Bioinformatics. 2011 Jan 13;12:20. doi: 10.1186/1471-2105-12-20 (PMC3042383; doi:10.1186/1471-2105-12-20)
Supplement: Additional file 11 — 96 organisms used for test data. List of organisms used to simulate the metagenomic reads. [file 1471-2105-12-20-S11.XLS]

## Sheet: Sheet1
Phyla	Species
'Acidobacteria'	'Acidobacteria_bacterium_Ellin345'
Acidobacteria'	'Solibacter_usitatus_Ellin6076'
Actinobacteria'	'Corynebacterium_glutamicum_R'
'Actinobacteria'	'Corynebacterium_jeikeium_K411'
'Actinobacteria'	'Streptomyces_avermitilis'
'Actinobacteria'	'Streptomyces_coelicolor'
'Actinobacteria'	'Thermobifida_fusca_YX'
'Actinobacteria'	'Tropheryma_whipplei_TW08_27'
Proteobacteria'	'Ehrlichia_ruminantium_Welgevonden'
'Proteobacteria'	'Ehrlichia_ruminantium_str._Welgevonden'
'Proteobacteria'	'Acidovorax_avenae_citrulli_AAC00-1'
'Proteobacteria'	'Acinetobacter_baumannii_ATCC_17978'
'Proteobacteria'	'Acinetobacter_sp_ADP1'
'Proteobacteria'	'Actinobacillus_pleuropneumoniae_L20'
'Proteobacteria'	'Actinobacillus_pleuropneumoniae_serovar_3_JL03'
Cyanobacteria'	'Prochlorococcus_marinus_MIT_9215'
'Cyanobacteria'	'Prochlorococcus_marinus_MIT_9301'
'Cyanobacteria'	'Acaryochloris_marina_MBIC11017'
'Cyanobacteria'	'Anabaena_variabilis_ATCC_29413'
'Cyanobacteria'	'Cyanobacteria_bacterium_Yellowstone_A-Prime'
'Cyanobacteria'	'Cyanobacteria_bacterium_Yellowstone_B-Prime'
'Cyanobacteria'	'Gloeobacter_violaceus'
Chloroflexi'	'Roseiflexus_RS-1'
'Chloroflexi'	'Dehalococcoides_BAV1'
'Chloroflexi'	'Dehalococcoides_CBDB1'
'Chloroflexi'	'Dehalococcoides_ethenogenes_195'
'Chloroflexi'	'Herpetosiphon_aurantiacus_ATCC_23779'
'Chloroflexi'	'Roseiflexus_castenholzii_DSM_13941'
Bacteroidetes'	'Flavobacterium_johnsoniae_UW101'
'Bacteroidetes'	'Flavobacterium_psychrophilum_JIP02_86'
'Bacteroidetes'	'Bacteroides_fragilis_NCTC_9434'
'Bacteroidetes'	'Bacteroides_fragilis_YCH46'
'Bacteroidetes'	'Bacteroides_thetaiotaomicron_VPI-5482'
'Bacteroidetes'	'Bacteroides_vulgatus_ATCC_8482'
'Bacteroidetes'	'Candidatus_Sulcia_muelleri_GWSS'
Chlamydiae'	'Chlamydophila_caviae'
'Chlamydiae'	'Chlamydophila_felis_Fe_C-56'
'Chlamydiae'	'Chlamydia_trachomatis_434_Bu'
'Chlamydiae'	'Chlamydia_trachomatis_A_HAR-13'
'Chlamydiae'	'Chlamydia_trachomatis_L2b_UCH_1_proctitis'
'Chlamydiae'	'Chlamydophila_abortus_S26_3'
'Chlamydiae'	'Chlamydophila_pneumoniae_AR39'
Chlorobi'	'Chlorobium_chlorochromatii_CaD3'
'Chlorobi'	'Chlorobium_phaeobacteroides_DSM_266'
'Chlorobi'	'Chlorobium_tepidum_TLS'
'Chlorobi'	'Pelodictyon_luteolum_DSM_273'
'Chlorobi'	'Prosthecochloris_vibrioformis_DSM_265'
Crenarchaeota'	'Caldivirga_maquilingensis_IC-167'
'Crenarchaeota'	'Aeropyrum_pernix'
'Crenarchaeota'	'Pyrobaculum_aerophilum'
'Crenarchaeota'	'Pyrobaculum_arsenaticum_DSM_13514'
'Crenarchaeota'	'Pyrobaculum_calidifontis_JCM_11548'
'Crenarchaeota'	'Pyrobaculum_islandicum_DSM_4184'
'Crenarchaeota'	'Staphylothermus_marinus_F1'
Firmicutes'	'Clostridium_botulinum_A_Hall'
'Firmicutes'	'Clostridium_botulinum_F_Langeland'
'Firmicutes'	'Streptococcus_pneumoniae_D39'
'Firmicutes'	'Streptococcus_pneumoniae_R6'
'Firmicutes'	'Staphylococcus_aureus_aureus_MRSA252'
'Firmicutes'	'Staphylococcus_aureus_COL'
'Firmicutes'	'Streptococcus_sanguinis_SK36'
Euryarchaeota'	'Methanocorpusculum_labreanum_Z'
'Euryarchaeota'	'Methanoculleus_marisnigri_JR1'
'Euryarchaeota'	'Thermococcus_kodakaraensis_KOD1'
'Euryarchaeota'	'Thermoplasma_acidophilum'
'Euryarchaeota'	'uncultured_methanogenic_archaeon_RC-I'
'Euryarchaeota'	'Archaeoglobus_fulgidus'
'Euryarchaeota'	'Methanococcoides_burtonii_DSM_6242'
Tenericutes'	'Mycoplasma_pulmonis'
'Tenericutes'	'Mycoplasma_mobile_163K'
'Tenericutes'	'Mycoplasma_agalactiae_PG2'
'Tenericutes'	'Mycoplasma_hyopneumoniae_232'
'Tenericutes'	'Mycoplasma_hyopneumoniae_J'
'Tenericutes'	'Mycoplasma_synoviae_53'
'Tenericutes'	'Mycoplasma_mobile_163K'
Thermotogae'	'Thermosipho_melanesiensis_BI429'
'Thermotogae'	'Thermotoga_lettingae_TMO'
'Thermotogae'	'Thermotoga_maritima'
'Thermotogae'	'Thermotoga_petrophila_RKU-1'
'Thermotogae'	'Fervidobacterium_nodosum_Rt17-B1'
'Thermotogae'	'Petrotoga_mobilis_SJ95'
Spirochaetes'	'Leptospira_borgpetersenii_serovar_Hardjo-bovis_L550'
'Spirochaetes'	'Leptospira_interrogans_serovar_Copenhageni'
'Spirochaetes'	'Borrelia_afzelii_PKo'
'Spirochaetes'	'Borrelia_burgdorferi'
'Spirochaetes'	'Borrelia_garinii_PBi'
'Spirochaetes'	'Leptospira_interrogans_serovar_Lai'
'Spirochaetes'	'Leptospira_borgpetersenii_serovar_Hardjo-bovis_JB197'
Nanoarchaeota'	'Nanoarchaeum_equitans'
Deinococcus-Thermus'	'Thermus_thermophilus_HB27'
'Deinococcus-Thermus'	'Thermus_thermophilus_HB8'
'Deinococcus-Thermus'	'Deinococcus_geothermalis_DSM_11300'
'Deinococcus-Thermus'	'Deinococcus_radiodurans'
'Fusobacteria'	'Fusobacterium_nucleatum'
'Planctomycetes'	'Pirellula_sp'
'Aquificae'	'Aquifex_aeolicus'
